# Supplementary material for: Eicosapentaenoic acid induces macrophage Mox polarization to prevent diabetic cardiomyopathy
Source: EMBO Rep. 2024 Oct 31;25(12):5507–36. doi: 10.1038/s44319-024-00271-x (PMC11624267; doi:10.1038/s44319-024-00271-x)
Supplement: Supplementary file 3 — Source data Fig. 1 [file 44319_2024_271_MOESM3_ESM.zip]

Archive with 19 entries (18 files):
- Figure 1/
- Figure 1/Fig. 1A M mode-Ctrl group.tif
- Figure 1/Fig. 1A M mode-DM group.tif
- Figure 1/Fig. 1A M mode-DM&EPA group.tif
- Figure 1/Fig. 1A PW Doppler mode-Ctrl group.tif
- Figure 1/Fig. 1A PW Doppler mode-DM group.tif
- Figure 1/Fig. 1A PW Doppler mode-DM&EPA group.tif
- Figure 1/Fig. 1B LVEF by echocardiographic detection-twelve weeks.xlsx
- Figure 1/Fig. 1C LVFS by echocardiographic detection-twelve weeks.xlsx
- Figure 1/Fig. 1D E to A ratio by echocardiographic detection-twelve weeks.xlsx
- Figure 1/Fig. 1E M mode-Ctrl group.tif
- Figure 1/Fig. 1E M mode-DM group.tif
- Figure 1/Fig. 1E M mode-DM&EPA group.tif
- Figure 1/Fig. 1E PW Doppler mode-Ctrl group.tif
- Figure 1/Fig. 1E PW Doppler mode-DM group.tif
- Figure 1/Fig. 1E PW Doppler mode-DM&EPA  group.tif
- Figure 1/Fig. 1F LVEF by echocardiographic detection-twenty-four weeks.xlsx
- Figure 1/Fig. 1G LVFS by echocardiographic detection-twenty four weeks.xlsx
- Figure 1/Fig. 1H E to A ratio by echocardiographic detection-twenty-four weeks.xlsx
