# Supplementary material for: Eicosapentaenoic acid induces macrophage Mox polarization to prevent diabetic cardiomyopathy
Source: EMBO Rep. 2024 Oct 31;25(12):5507–36. doi: 10.1038/s44319-024-00271-x (PMC11624267; doi:10.1038/s44319-024-00271-x)
Supplement: Supplementary file 3 — Source data Fig. 1 [file 44319_2024_271_MOESM3_ESM.zip › Figure 1/Fig. 1B LVEF by echocardiographic detection-twelve weeks.xlsx]

## Sheet: Sheet1
Fig. 1B LVEF by echocardiographic detection-twelve weeks
	Ctrl							DM							DM/EPA
LVEF (%)	67.559	77.738	67.359	81.097	69.037	74.405	70.275	58.159	33.095	57.599	47.179	48.547	57.846	40.224	63.036	74.642	63.061	62.789	73.302	62.787	60.897
