# Supplementary material for: Eicosapentaenoic acid induces macrophage Mox polarization to prevent diabetic cardiomyopathy
Source: EMBO Rep. 2024 Oct 31;25(12):5507–36. doi: 10.1038/s44319-024-00271-x (PMC11624267; doi:10.1038/s44319-024-00271-x)
Supplement: Supplementary file 3 — Source data Fig. 1 [file 44319_2024_271_MOESM3_ESM.zip › Figure 1/Fig. 1C LVFS by echocardiographic detection-twelve weeks.xlsx]

## Sheet: Sheet1
Fig. 1C LVFS by echocardiographic detection-twelve weeks
	Ctrl							DM							DM/EPA
LVFS (%)	36.721	45.072	35.996	48.006	37.497	42.514	38.957	30.041	15.51	29.827	23.096	24.157	29.254	18.812	33.591	42.221	33.094	32.989	40.248	32.938	31.85
