# Supplementary material for: Eicosapentaenoic acid induces macrophage Mox polarization to prevent diabetic cardiomyopathy
Source: EMBO Rep. 2024 Oct 31;25(12):5507–36. doi: 10.1038/s44319-024-00271-x (PMC11624267; doi:10.1038/s44319-024-00271-x)
Supplement: Supplementary file 3 — Source data Fig. 1 [file 44319_2024_271_MOESM3_ESM.zip › Figure 1/Fig. 1D E to A ratio by echocardiographic detection-twelve weeks.xlsx]

## Sheet: Sheet1
Fig. 1D E/A ratio by echocardiographic detection-twelve weeks
	Ctrl							DM							DM/EPA
E/A ratio	1.42659	2.13422	1.61162	2.11755	1.83507	1.9901	1.67568	1.37252	1.35951	1.56132	1.94765	2.04625	1.54554	1.2331	1.89286	1.52192	1.64586	1.80275	1.44929	2.43172	1.72202
