# Supplementary material for: Eicosapentaenoic acid induces macrophage Mox polarization to prevent diabetic cardiomyopathy
Source: EMBO Rep. 2024 Oct 31;25(12):5507–36. doi: 10.1038/s44319-024-00271-x (PMC11624267; doi:10.1038/s44319-024-00271-x)
Supplement: Supplementary file 3 — Source data Fig. 1 [file 44319_2024_271_MOESM3_ESM.zip › Figure 1/Fig. 1F LVEF by echocardiographic detection-twenty-four weeks.xlsx]

## Sheet: Sheet1
Fig. 1F LVEF by echocardiographic detection-twenty-four weeks
	Ctrl							DM							DM/EPA
LVEF (%)	61.307	67.657	68.328	66.515	71.917	64.372	64.98	40.518	46.958	47.253	56.381	48.516	50.502	57.617	63.503	63.247	65.401	65.782	67.299	83.129	56.795
