# Supplementary material for: Eicosapentaenoic acid induces macrophage Mox polarization to prevent diabetic cardiomyopathy
Source: EMBO Rep. 2024 Oct 31;25(12):5507–36. doi: 10.1038/s44319-024-00271-x (PMC11624267; doi:10.1038/s44319-024-00271-x)
Supplement: Supplementary file 3 — Source data Fig. 1 [file 44319_2024_271_MOESM3_ESM.zip › Figure 1/Fig. 1G LVFS by echocardiographic detection-twenty four weeks.xlsx]

## Sheet: Sheet1
Fig. 1G LVFS by echocardiographic detection-twenty-four weeks
	Ctrl							DM							DM/EPA
LVFS (%)	32.712	37.123	38.015	35.733	40.295	34.131	34.188	20.129	22.912	22.891	28.18	23.992	25.393	29.369	33.843	33.875	34.793	35.738	36.436	49.962	29.47
