# Supplementary material for: Eicosapentaenoic acid induces macrophage Mox polarization to prevent diabetic cardiomyopathy
Source: EMBO Rep. 2024 Oct 31;25(12):5507–36. doi: 10.1038/s44319-024-00271-x (PMC11624267; doi:10.1038/s44319-024-00271-x)
Supplement: Supplementary file 3 — Source data Fig. 1 [file 44319_2024_271_MOESM3_ESM.zip › Figure 1/Fig. 1H E to A ratio by echocardiographic detection-twenty-four weeks.xlsx]

## Sheet: Sheet1
Fig. 1H E/A ratio by echocardiographic detection-twenty-four weeks
	Ctrl							DM							DM/EPA
E/A ratio	2.42487	3.21446	1.5531	3.27273	2.0631	3.75424	2.21841	2.31926	1.06631	1.2321	1.17756	1.17065	1.47438	1.25481	2.85643	2.67174	2.70251	1.75517	2.62455	3.40084	2.08303
