# Supplementary material for: Eicosapentaenoic acid induces macrophage Mox polarization to prevent diabetic cardiomyopathy
Source: EMBO Rep. 2024 Oct 31;25(12):5507–36. doi: 10.1038/s44319-024-00271-x (PMC11624267; doi:10.1038/s44319-024-00271-x)
Supplement: Supplementary file 4 — Source data Fig. 2 [file 44319_2024_271_MOESM4_ESM.zip]

Archive with 40 entries (39 files):
- Figure 2/
- Figure 2/Fig. 2A IL-1¦Â mRNA.xlsx
- Figure 2/Fig. 2B Ifn-¦Ã mRNA.xlsx
- Figure 2/Fig. 2C TNF-¦Á mRNA.xlsx
- Figure 2/Fig. 2D IL-1¦Â protein.xlsx
- Figure 2/Fig. 2D IL-1¦Â&GAPDH.tif
- Figure 2/Fig. 2E IL-6 protein.xlsx
- Figure 2/Fig. 2E IL-6&GAPDH.tif
- Figure 2/Fig. 2F TNF-¦Á protein.xlsx
- Figure 2/Fig. 2F TNF-¦Á&GAPDH.tif
- Figure 2/Fig. 2G IL-1¦Â-Ctrl group.tif
- Figure 2/Fig. 2G IL-1¦Â-DM group.tif
- Figure 2/Fig. 2G IL-1¦Â-DM&EPA group.tif
- Figure 2/Fig. 2H IL-1¦Â positive area ratio.xlsx
- Figure 2/Fig. 2I Ctrl-DAPI.tif
- Figure 2/Fig. 2I Ctrl-F480.tif
- Figure 2/Fig. 2I Ctrl-INOS.tif
- Figure 2/Fig. 2I Ctrl-Merge.tif
- Figure 2/Fig. 2I DM&EPA-DAPI.tif
- Figure 2/Fig. 2I DM&EPA-F480.tif
- Figure 2/Fig. 2I DM&EPA-INOS.tif
- Figure 2/Fig. 2I DM&EPA-Merge.tif
- Figure 2/Fig. 2I DM-DAPI.tif
- Figure 2/Fig. 2I DM-F480.tif
- Figure 2/Fig. 2I DM-INOS.tif
- Figure 2/Fig. 2I DM-Merge.tif
- Figure 2/Fig. 2J Ctrl-CD86.tif
- Figure 2/Fig. 2J Ctrl-DAPI.tif
- Figure 2/Fig. 2J Ctrl-F480.tif
- Figure 2/Fig. 2J Ctrl-Merge.tif
- Figure 2/Fig. 2J DM&EPA-CD86.tif
- Figure 2/Fig. 2J DM&EPA-DAPI.tif
- Figure 2/Fig. 2J DM&EPA-F480.tif
- Figure 2/Fig. 2J DM&EPA-Merge.tif
- Figure 2/Fig. 2J DM-CD86.tif
- Figure 2/Fig. 2J DM-DAPI.tif
- Figure 2/Fig. 2J DM-F480.tif
- Figure 2/Fig. 2J DM-Merge.tif
- Figure 2/Fig. 2K F480&INOS positive area ratio.xlsx
- Figure 2/Fig. 2L F480&CD86 positive area ratio.xlsx
