# Supplementary material for: Eicosapentaenoic acid induces macrophage Mox polarization to prevent diabetic cardiomyopathy
Source: EMBO Rep. 2024 Oct 31;25(12):5507–36. doi: 10.1038/s44319-024-00271-x (PMC11624267; doi:10.1038/s44319-024-00271-x)
Supplement: Supplementary file 4 — Source data Fig. 2 [file 44319_2024_271_MOESM4_ESM.zip › Figure 2/Fig. 2A IL-1¦Â mRNA.xlsx]

## Sheet: Sheet1
Fig. 2A IL-1β mRNA
	Ctrl					DM					DM/EPA
IL-1β mRNA	0.769345	2.49113	0.88727	0.33977	0.512484	1.47858	4.19616	1.26512	7.2601	2.9707	0.662659	1.33126	1.67336	0.541793	0.336381
