# Supplementary material for: Eicosapentaenoic acid induces macrophage Mox polarization to prevent diabetic cardiomyopathy
Source: EMBO Rep. 2024 Oct 31;25(12):5507–36. doi: 10.1038/s44319-024-00271-x (PMC11624267; doi:10.1038/s44319-024-00271-x)
Supplement: Supplementary file 4 — Source data Fig. 2 [file 44319_2024_271_MOESM4_ESM.zip › Figure 2/Fig. 2B Ifn-¦Ã mRNA.xlsx]

## Sheet: Sheet1
Fig. 2B Ifn-γ mRNA
	Ctrl					DM					DM/EPA
Ifn-γ mRNA	1.35334	1.27829	0.532182	1.18215	0.654041	1.74364	3.2536	3.73054	1.95266	2.11538	1.33189	2.14789	0.93189	0.273198	2.4672
