# Supplementary material for: Eicosapentaenoic acid induces macrophage Mox polarization to prevent diabetic cardiomyopathy
Source: EMBO Rep. 2024 Oct 31;25(12):5507–36. doi: 10.1038/s44319-024-00271-x (PMC11624267; doi:10.1038/s44319-024-00271-x)
Supplement: Supplementary file 4 — Source data Fig. 2 [file 44319_2024_271_MOESM4_ESM.zip › Figure 2/Fig. 2C TNF-¦Á mRNA.xlsx]

## Sheet: Sheet1
Fig. 2C TNF-α mRNA
	Ctrl					DM					DM/EPA
TNF-α mRNA	0.781654	1.21591	0.807068	0.915185	1.28018	5.26838	2.95425	2.27361	1.86847	3.14403	1.36681	2.23342	3.09254	1.80251	1.67876
