# Supplementary material for: Eicosapentaenoic acid induces macrophage Mox polarization to prevent diabetic cardiomyopathy
Source: EMBO Rep. 2024 Oct 31;25(12):5507–36. doi: 10.1038/s44319-024-00271-x (PMC11624267; doi:10.1038/s44319-024-00271-x)
Supplement: Supplementary file 4 — Source data Fig. 2 [file 44319_2024_271_MOESM4_ESM.zip › Figure 2/Fig. 2D IL-1¦Â protein.xlsx]

## Sheet: Sheet1
Fig. 2D IL-1β protein
	Ctrl			DM			DM/EPA
IL-1β protein	1.35238	0.629273	1.01835	12.1986	11.9237	4.49696	2.49783	5.71354	2.12412
