# Supplementary material for: Eicosapentaenoic acid induces macrophage Mox polarization to prevent diabetic cardiomyopathy
Source: EMBO Rep. 2024 Oct 31;25(12):5507–36. doi: 10.1038/s44319-024-00271-x (PMC11624267; doi:10.1038/s44319-024-00271-x)
Supplement: Supplementary file 4 — Source data Fig. 2 [file 44319_2024_271_MOESM4_ESM.zip › Figure 2/Fig. 2E IL-6 protein.xlsx]

## Sheet: Sheet1
Fig. 2E IL-6 protein
	Ctrl			DM			DM/EPA
IL-6 protein	0.428747	1.35773	1.21352	5.48528	16.4204	12.6603	2.38312	3.70049	6.84845
