# Supplementary material for: Eicosapentaenoic acid induces macrophage Mox polarization to prevent diabetic cardiomyopathy
Source: EMBO Rep. 2024 Oct 31;25(12):5507–36. doi: 10.1038/s44319-024-00271-x (PMC11624267; doi:10.1038/s44319-024-00271-x)
Supplement: Supplementary file 4 — Source data Fig. 2 [file 44319_2024_271_MOESM4_ESM.zip › Figure 2/Fig. 2F TNF-¦Á protein.xlsx]

## Sheet: Sheet1
Fig. 2F TNF-α protein
	Ctrl			DM			DM/EPA
TNF-α protein	0.985859	1.06613	0.948007	3.71073	3.72096	3.26003	1.06407	0.472657	0.734361
