# Supplementary material for: Eicosapentaenoic acid induces macrophage Mox polarization to prevent diabetic cardiomyopathy
Source: EMBO Rep. 2024 Oct 31;25(12):5507–36. doi: 10.1038/s44319-024-00271-x (PMC11624267; doi:10.1038/s44319-024-00271-x)
Supplement: Supplementary file 4 — Source data Fig. 2 [file 44319_2024_271_MOESM4_ESM.zip › Figure 2/Fig. 2H IL-1¦Â positive area ratio.xlsx]

## Sheet: Sheet1
Fig. 2H IL-1β positive area ratio
	Ctrl								DM								DM/EPA
IL-1β positive area ratio	0.652309	1.2862	1.5961	0.0791006	1.28186	0.44318	0.360829	2.30042	15.2263	19.4436	23.3206	11.7329	23.8732	16.3565	16.441	14.172	2.79128	2.1964	7.41596	3.24638	6.02357	3.62563
