# Supplementary material for: Eicosapentaenoic acid induces macrophage Mox polarization to prevent diabetic cardiomyopathy
Source: EMBO Rep. 2024 Oct 31;25(12):5507–36. doi: 10.1038/s44319-024-00271-x (PMC11624267; doi:10.1038/s44319-024-00271-x)
Supplement: Supplementary file 4 — Source data Fig. 2 [file 44319_2024_271_MOESM4_ESM.zip › Figure 2/Fig. 2K F480&INOS positive area ratio.xlsx]

## Sheet: Sheet1
Fig. 2K F4/80&INOS positive area ratio
Ctrl	0.789936	0.375658	1.83441
DM	37.8555	34.7466	17.5541
DM/EPA	3.41779	7.38678	5.28028
