# Supplementary material for: Eicosapentaenoic acid induces macrophage Mox polarization to prevent diabetic cardiomyopathy
Source: EMBO Rep. 2024 Oct 31;25(12):5507–36. doi: 10.1038/s44319-024-00271-x (PMC11624267; doi:10.1038/s44319-024-00271-x)
Supplement: Supplementary file 4 — Source data Fig. 2 [file 44319_2024_271_MOESM4_ESM.zip › Figure 2/Fig. 2L F480&CD86 positive area ratio.xlsx]

## Sheet: Sheet1
Fig. 2L F4/80&CD86 positive area ratio
Ctrl	1.02703	1.22523	0.747748
DM	38.8018	44.5135	25.2072
DM/EPA	1.91892	1.84685	1.7027
