# Supplementary material for: Eicosapentaenoic acid induces macrophage Mox polarization to prevent diabetic cardiomyopathy
Source: EMBO Rep. 2024 Oct 31;25(12):5507–36. doi: 10.1038/s44319-024-00271-x (PMC11624267; doi:10.1038/s44319-024-00271-x)
Supplement: Supplementary file 5 — Source data Fig. 3 [file 44319_2024_271_MOESM5_ESM.zip]

Archive with 27 entries (26 files):
- Figure 3/
- Figure 3/Fig. 3A IL-6&TUBULIN.tif
- Figure 3/Fig. 3A TNF-¦Á&TUBULIN.tif
- Figure 3/Fig. 3B Nos2 mRNA.xlsx
- Figure 3/Fig. 3C Il-6 mRNA.xlsx
- Figure 3/Fig. 3D Ccl2 mRNA.xlsx
- Figure 3/Fig. 3E IL-6 protein.xlsx
- Figure 3/Fig. 3F TNF-¦Á protein.xlsx
- Figure 3/Fig. 3G COX2 protein.xlsx
- Figure 3/Fig. 3G COX2&GAPDH.tif
- Figure 3/Fig. 3G NOX2&GAPDH.tif
- Figure 3/Fig. 3G NOX4&GAPDH.tif
- Figure 3/Fig. 3H NOX4 protein.xlsx
- Figure 3/Fig. 3I NOX2 protein.xlsx
- Figure 3/Fig. 3J Ctrl-DAPI.tif
- Figure 3/Fig. 3J Ctrl-DHE.tif
- Figure 3/Fig. 3J Ctrl-Merge.tif
- Figure 3/Fig. 3J LPS+DMSO-DAPI.tif
- Figure 3/Fig. 3J LPS+DMSO-DHE.tif
- Figure 3/Fig. 3J LPS+DMSO-Merge.tif
- Figure 3/Fig. 3J LPS+EPA-DAPI.tif
- Figure 3/Fig. 3J LPS+EPA-DHE.tif
- Figure 3/Fig. 3J LPS+EPA-Merge.tif
- Figure 3/Fig. 3J LPS-DAPI.tif
- Figure 3/Fig. 3J LPS-DHE.tif
- Figure 3/Fig. 3J LPS-Merge.tif
- Figure 3/Fig. 3K DHE positive area ratio.xlsx
