# Supplementary material for: Eicosapentaenoic acid induces macrophage Mox polarization to prevent diabetic cardiomyopathy
Source: EMBO Rep. 2024 Oct 31;25(12):5507–36. doi: 10.1038/s44319-024-00271-x (PMC11624267; doi:10.1038/s44319-024-00271-x)
Supplement: Supplementary file 5 — Source data Fig. 3 [file 44319_2024_271_MOESM5_ESM.zip › Figure 3/Fig. 3B Nos2 mRNA.xlsx]

## Sheet: Sheet1
Fig. 3B Nos2 mRNA
	Ctrl			LPS			LPS+DMSO			LPS+EPA
Nos2 mRNA	1.07543	0.975293	0.949281	3.63992	3.37739	2.40312	2.93001	2.80288	2.8737	1.07692	0.986853	0.975293
