# Supplementary material for: Eicosapentaenoic acid induces macrophage Mox polarization to prevent diabetic cardiomyopathy
Source: EMBO Rep. 2024 Oct 31;25(12):5507–36. doi: 10.1038/s44319-024-00271-x (PMC11624267; doi:10.1038/s44319-024-00271-x)
Supplement: Supplementary file 5 — Source data Fig. 3 [file 44319_2024_271_MOESM5_ESM.zip › Figure 3/Fig. 3C Il-6 mRNA.xlsx]

## Sheet: Sheet1
Fig. 3C Il-6 mRNA
	Ctrl			LPS			LPS+DMSO			LPS+EPA
Il-6 mRNA	0.868926	1.13155	0.999519	4.35088	3.96221	2.60865	5.67376	5.16693	6.00975	0.931292	1.11443	0.815811
