# Supplementary material for: Eicosapentaenoic acid induces macrophage Mox polarization to prevent diabetic cardiomyopathy
Source: EMBO Rep. 2024 Oct 31;25(12):5507–36. doi: 10.1038/s44319-024-00271-x (PMC11624267; doi:10.1038/s44319-024-00271-x)
Supplement: Supplementary file 5 — Source data Fig. 3 [file 44319_2024_271_MOESM5_ESM.zip › Figure 3/Fig. 3D Ccl2 mRNA.xlsx]

## Sheet: Sheet1
Fig. 3D Ccl2 mRNA
	Ctrl			LPS			LPS+DMSO			LPS+EPA
Ccl2 mRNA	1.00683	1.01454	0.978624	3.14667	2.80272	2.90558	2.3519	2.6387	2.96252	1.37442	1.62995	1.59751
