# Supplementary material for: Eicosapentaenoic acid induces macrophage Mox polarization to prevent diabetic cardiomyopathy
Source: EMBO Rep. 2024 Oct 31;25(12):5507–36. doi: 10.1038/s44319-024-00271-x (PMC11624267; doi:10.1038/s44319-024-00271-x)
Supplement: Supplementary file 5 — Source data Fig. 3 [file 44319_2024_271_MOESM5_ESM.zip › Figure 3/Fig. 3E IL-6 protein.xlsx]

## Sheet: Sheet1
Fig. 3E IL-6 protein
	Ctrl			LPS			LPS+DMSO			LPS+EPA
IL-6 protein	1.03714	0.885693	1.07717	2.04638	1.82174	2.17764	1.71214	2.03506	2.13066	0.468622	0.476458	0.708584
