# Supplementary material for: Eicosapentaenoic acid induces macrophage Mox polarization to prevent diabetic cardiomyopathy
Source: EMBO Rep. 2024 Oct 31;25(12):5507–36. doi: 10.1038/s44319-024-00271-x (PMC11624267; doi:10.1038/s44319-024-00271-x)
Supplement: Supplementary file 5 — Source data Fig. 3 [file 44319_2024_271_MOESM5_ESM.zip › Figure 3/Fig. 3F TNF-¦Á protein.xlsx]

## Sheet: Sheet1
Fig. 3F TNF-α protein
	Ctrl			LPS			LPS+DMSO			LPS+EPA
TNF-α protein	0.990585	0.925484	1.08393	9.74558	9.14443	7.64148	8.55214	11.5213	9.98669	1.7708	2.65514	4.35312
