# Supplementary material for: Eicosapentaenoic acid induces macrophage Mox polarization to prevent diabetic cardiomyopathy
Source: EMBO Rep. 2024 Oct 31;25(12):5507–36. doi: 10.1038/s44319-024-00271-x (PMC11624267; doi:10.1038/s44319-024-00271-x)
Supplement: Supplementary file 5 — Source data Fig. 3 [file 44319_2024_271_MOESM5_ESM.zip › Figure 3/Fig. 3G COX2 protein.xlsx]

## Sheet: Sheet1
Fig. 3G COX2 protein
	Ctrl			LPS			LPS+DMSO			LPS+EPA
COX2 protein	1.27543	0.730842	0.993727	2.43262	2.83964	2.51577	2.79005	2.09115	2.35809	1.18929	1.09272	0.857957
