# Supplementary material for: Eicosapentaenoic acid induces macrophage Mox polarization to prevent diabetic cardiomyopathy
Source: EMBO Rep. 2024 Oct 31;25(12):5507–36. doi: 10.1038/s44319-024-00271-x (PMC11624267; doi:10.1038/s44319-024-00271-x)
Supplement: Supplementary file 5 — Source data Fig. 3 [file 44319_2024_271_MOESM5_ESM.zip › Figure 3/Fig. 3H NOX4 protein.xlsx]

## Sheet: Sheet1
Fig. 3H NOX4 protein
	Ctrl			LPS			LPS+DMSO			LPS+EPA
NOX4 protein	0.807579	1.0289	1.16352	4.66668	4.97331	3.91177	5.02867	4.98055	4.51793	1.45229	1.24531	1.27564
