# Supplementary material for: Eicosapentaenoic acid induces macrophage Mox polarization to prevent diabetic cardiomyopathy
Source: EMBO Rep. 2024 Oct 31;25(12):5507–36. doi: 10.1038/s44319-024-00271-x (PMC11624267; doi:10.1038/s44319-024-00271-x)
Supplement: Supplementary file 5 — Source data Fig. 3 [file 44319_2024_271_MOESM5_ESM.zip › Figure 3/Fig. 3I NOX2 protein.xlsx]

## Sheet: Sheet1
Fig. 3I NOX2 protein
	Ctrl			LPS			LPS+DMSO			LPS+EPA
NOX2 protein	1.01084	1.10572	0.883433	2.28757	2.40007	1.9176	2.49618	2.18552	1.76277	1.19083	0.99977	0.865867
