# Supplementary material for: Eicosapentaenoic acid induces macrophage Mox polarization to prevent diabetic cardiomyopathy
Source: EMBO Rep. 2024 Oct 31;25(12):5507–36. doi: 10.1038/s44319-024-00271-x (PMC11624267; doi:10.1038/s44319-024-00271-x)
Supplement: Supplementary file 5 — Source data Fig. 3 [file 44319_2024_271_MOESM5_ESM.zip › Figure 3/Fig. 3K DHE positive area ratio.xlsx]

## Sheet: Sheet1
Fig. 3K DHE positive area ratio
	Ctrl			LPS			LPS+DMSO			LPS+EPA
DHE positive area ratio	0.724668	0.690949	1.58438	14.8142	24.9125	16.0169	18.663	16.2702	13.3541	1.56473	2.39012	1.23756
