# Supplementary material for: Eicosapentaenoic acid induces macrophage Mox polarization to prevent diabetic cardiomyopathy
Source: EMBO Rep. 2024 Oct 31;25(12):5507–36. doi: 10.1038/s44319-024-00271-x (PMC11624267; doi:10.1038/s44319-024-00271-x)
Supplement: Supplementary file 6 — Source data Fig. 4 [file 44319_2024_271_MOESM6_ESM.zip › Figure 4/Fig. 4B Il-6 mRNA.xlsx]

## Sheet: Sheet1
Fig. 4B Il-6 mRNA
	Ctrl			LPS			LPS+DMSO			LPS+EPA
Il-6 mRNA	1.1129	0.588176	1.29893	3311.62	2402.5	3651.62	4940.08	2409.17	3245.71	551.157	665.512	431.531
