# Supplementary material for: Eicosapentaenoic acid induces macrophage Mox polarization to prevent diabetic cardiomyopathy
Source: EMBO Rep. 2024 Oct 31;25(12):5507–36. doi: 10.1038/s44319-024-00271-x (PMC11624267; doi:10.1038/s44319-024-00271-x)
Supplement: Supplementary file 6 — Source data Fig. 4 [file 44319_2024_271_MOESM6_ESM.zip › Figure 4/Fig. 4C Il-1¦Â mRNA.xlsx]

## Sheet: Sheet1
Fig. 4C Il-1β mRNA
	Ctrl			LPS			LPS+DMSO			LPS+EPA
Il-1β mRNA	0.785643	0.948648	1.26571	1152.82	957.378	912.035	1486.75	1032.51	1663.43	53.1849	70.6171	42.4574
