# Supplementary material for: Eicosapentaenoic acid induces macrophage Mox polarization to prevent diabetic cardiomyopathy
Source: EMBO Rep. 2024 Oct 31;25(12):5507–36. doi: 10.1038/s44319-024-00271-x (PMC11624267; doi:10.1038/s44319-024-00271-x)
Supplement: Supplementary file 6 — Source data Fig. 4 [file 44319_2024_271_MOESM6_ESM.zip › Figure 4/Fig. 4D Nos2 mRNA.xlsx]

## Sheet: Sheet1
Fig. 4D Nos2 mRNA
	Ctrl			LPS			LPS+DMSO			LPS+EPA
Nos2 mRNA	1.01748	1.06806	0.914462	102.608	99.6636	80.6719	110.66	103.035	89.9465	48.1677	43.5317	39.2602
