# Supplementary material for: Eicosapentaenoic acid induces macrophage Mox polarization to prevent diabetic cardiomyopathy
Source: EMBO Rep. 2024 Oct 31;25(12):5507–36. doi: 10.1038/s44319-024-00271-x (PMC11624267; doi:10.1038/s44319-024-00271-x)
Supplement: Supplementary file 6 — Source data Fig. 4 [file 44319_2024_271_MOESM6_ESM.zip › Figure 4/Fig. 4E IL-6 protein.xlsx]

## Sheet: Sheet1
Fig. 4E IL-6 protein
	Ctrl			LPS			LPS+DMSO			LPS+EPA
IL-6 protein	0.804045	1.4023	0.793653	2.22411	3.13306	2.00665	2.86392	2.95742	2.28003	0.807354	1.28638	1.1895
