# Supplementary material for: Eicosapentaenoic acid induces macrophage Mox polarization to prevent diabetic cardiomyopathy
Source: EMBO Rep. 2024 Oct 31;25(12):5507–36. doi: 10.1038/s44319-024-00271-x (PMC11624267; doi:10.1038/s44319-024-00271-x)
Supplement: Supplementary file 6 — Source data Fig. 4 [file 44319_2024_271_MOESM6_ESM.zip › Figure 4/Fig. 4F IL-1¦Â protein.xlsx]

## Sheet: Sheet1
Fig. 4F IL-1β protein
	Ctrl			LPS			LPS+DMSO			LPS+EPA
IL-1β protein	1.18015	0.656153	1.1637	2.05789	1.66951	2.29647	2.2743	1.96966	2.4098	0.830324	0.710839	0.717577
