# Supplementary material for: Eicosapentaenoic acid induces macrophage Mox polarization to prevent diabetic cardiomyopathy
Source: EMBO Rep. 2024 Oct 31;25(12):5507–36. doi: 10.1038/s44319-024-00271-x (PMC11624267; doi:10.1038/s44319-024-00271-x)
Supplement: Supplementary file 6 — Source data Fig. 4 [file 44319_2024_271_MOESM6_ESM.zip › Figure 4/Fig. 4G TNF-¦Á protein.xlsx]

## Sheet: Sheet1
Fig. 4G TNF-α protein
	Ctrl			LPS			LPS+DMSO			LPS+EPA
TNF-α protein	0.959088	1.06001	0.980901	2.67481	3.10834	2.95419	3.57517	2.62663	2.72298	1.12015	1.2061	1.389
