# Supplementary material for: Eicosapentaenoic acid induces macrophage Mox polarization to prevent diabetic cardiomyopathy
Source: EMBO Rep. 2024 Oct 31;25(12):5507–36. doi: 10.1038/s44319-024-00271-x (PMC11624267; doi:10.1038/s44319-024-00271-x)
Supplement: Supplementary file 7 — Source data Fig. 5 [file 44319_2024_271_MOESM7_ESM.zip]

Archive with 16 entries (15 files):
- Figure 5/
- Figure 5/Fig. 5A HO-1&TUBULIN.tif
- Figure 5/Fig. 5A TrxR1&GAPDH.tif
- Figure 5/Fig. 5B Hmox1 mRNA.xlsx
- Figure 5/Fig. 5C TrxR1 mRNA.xlsx
- Figure 5/Fig. 5D Srxn1 mRNA.xlsx
- Figure 5/Fig. 5E HO-1 protein.xlsx
- Figure 5/Fig. 5F TrxR1 protein.xlsx
- Figure 5/Fig. 5G COX2&GAPDH.tif
- Figure 5/Fig. 5G IL-6&TUBULIN.tif
- Figure 5/Fig. 5G NOX4&GAPDH.tif
- Figure 5/Fig. 5G TNF-¦Á&TUBULIN.tif
- Figure 5/Fig. 5H IL-6 protein.xlsx
- Figure 5/Fig. 5I TNF-¦Á protein.xlsx
- Figure 5/Fig. 5J COX2 protein.xlsx
- Figure 5/Fig. 5K NOX4 protein.xlsx
