# Supplementary material for: Eicosapentaenoic acid induces macrophage Mox polarization to prevent diabetic cardiomyopathy
Source: EMBO Rep. 2024 Oct 31;25(12):5507–36. doi: 10.1038/s44319-024-00271-x (PMC11624267; doi:10.1038/s44319-024-00271-x)
Supplement: Supplementary file 7 — Source data Fig. 5 [file 44319_2024_271_MOESM7_ESM.zip › Figure 5/Fig. 5B Hmox1 mRNA.xlsx]

## Sheet: Sheet1
Fig. 5B Hmox1 mRNA
	Ctrl			LPS			LPS+DMSO			LPS+EPA
Hmox1 mRNA	0.756127	0.804241	1.43963	2.73341	2.14607	2.26373	2.25433	1.97342	2.83176	4.9578	7.65658	6.21477
