# Supplementary material for: Eicosapentaenoic acid induces macrophage Mox polarization to prevent diabetic cardiomyopathy
Source: EMBO Rep. 2024 Oct 31;25(12):5507–36. doi: 10.1038/s44319-024-00271-x (PMC11624267; doi:10.1038/s44319-024-00271-x)
Supplement: Supplementary file 7 — Source data Fig. 5 [file 44319_2024_271_MOESM7_ESM.zip › Figure 5/Fig. 5C TrxR1 mRNA.xlsx]

## Sheet: Sheet1
Fig. 5C TrxR1 mRNA
	Ctrl			LPS			LPS+DMSO			LPS+EPA
TrxR1 mRNA	0.914675	0.996078	1.08925	1.18783	1.24516	1.3116	0.656711	1.10906	1.07948	2.94105	2.05385	1.90836
