# Supplementary material for: Eicosapentaenoic acid induces macrophage Mox polarization to prevent diabetic cardiomyopathy
Source: EMBO Rep. 2024 Oct 31;25(12):5507–36. doi: 10.1038/s44319-024-00271-x (PMC11624267; doi:10.1038/s44319-024-00271-x)
Supplement: Supplementary file 7 — Source data Fig. 5 [file 44319_2024_271_MOESM7_ESM.zip › Figure 5/Fig. 5D Srxn1 mRNA.xlsx]

## Sheet: Sheet1
Fig. 5D Srxn1 mRNA
	Ctrl			LPS			LPS+DMSO			LPS+EPA
Srxn1 mRNA	0.868865	0.950794	1.18034	1.21268	1.37193	1.21184	0.718572	1.12132	1.30695	1.58799	1.22536	1.63717
