# Supplementary material for: Eicosapentaenoic acid induces macrophage Mox polarization to prevent diabetic cardiomyopathy
Source: EMBO Rep. 2024 Oct 31;25(12):5507–36. doi: 10.1038/s44319-024-00271-x (PMC11624267; doi:10.1038/s44319-024-00271-x)
Supplement: Supplementary file 7 — Source data Fig. 5 [file 44319_2024_271_MOESM7_ESM.zip › Figure 5/Fig. 5E HO-1 protein.xlsx]

## Sheet: Sheet1
Fig. 5E HO-1 protein
	Ctrl			LPS			LPS+DMSO			LPS+EPA
HO-1 protein	0.877726	1.17968	0.942594	0.80897	0.714757	0.693265	0.881082	0.720377	0.768277	2.50796	1.74188	2.1026
