# Supplementary material for: Eicosapentaenoic acid induces macrophage Mox polarization to prevent diabetic cardiomyopathy
Source: EMBO Rep. 2024 Oct 31;25(12):5507–36. doi: 10.1038/s44319-024-00271-x (PMC11624267; doi:10.1038/s44319-024-00271-x)
Supplement: Supplementary file 7 — Source data Fig. 5 [file 44319_2024_271_MOESM7_ESM.zip › Figure 5/Fig. 5F TrxR1 protein.xlsx]

## Sheet: Sheet1
Fig. 5F TrxR1 protein
	Ctrl			LPS			LPS+DMSO			LPS+EPA
TrxR1 protein	1.01278	0.951398	1.03582	0.754221	0.624692	0.490138	0.799053	0.698765	0.608418	1.48668	1.36634	1.46954
