# Supplementary material for: Eicosapentaenoic acid induces macrophage Mox polarization to prevent diabetic cardiomyopathy
Source: EMBO Rep. 2024 Oct 31;25(12):5507–36. doi: 10.1038/s44319-024-00271-x (PMC11624267; doi:10.1038/s44319-024-00271-x)
Supplement: Supplementary file 7 — Source data Fig. 5 [file 44319_2024_271_MOESM7_ESM.zip › Figure 5/Fig. 5H IL-6 protein.xlsx]

## Sheet: Sheet1
Fig. 5H IL-6 protein
	M0→M0 M0→M0			M1→M0			M1→M1			M1→Mox
IL-6 protein	0.74378	0.884761	1.37146	1.99286	2.41393	2.23467	2.17316	2.72226	2.32167	0.835482	0.788495	1.41551
