# Supplementary material for: Eicosapentaenoic acid induces macrophage Mox polarization to prevent diabetic cardiomyopathy
Source: EMBO Rep. 2024 Oct 31;25(12):5507–36. doi: 10.1038/s44319-024-00271-x (PMC11624267; doi:10.1038/s44319-024-00271-x)
Supplement: Supplementary file 7 — Source data Fig. 5 [file 44319_2024_271_MOESM7_ESM.zip › Figure 5/Fig. 5I TNF-¦Á protein.xlsx]

## Sheet: Sheet1
Fig. 5I TNF-α protein
	M0→M0			M1→M0			M1→M1			M1→Mox
TNF-α protein	1.18485	0.997694	0.81746	1.99618	1.527	1.43614	1.80268	1.52727	1.81825	0.923812	0.778489	0.883046
