# Supplementary material for: Eicosapentaenoic acid induces macrophage Mox polarization to prevent diabetic cardiomyopathy
Source: EMBO Rep. 2024 Oct 31;25(12):5507–36. doi: 10.1038/s44319-024-00271-x (PMC11624267; doi:10.1038/s44319-024-00271-x)
Supplement: Supplementary file 7 — Source data Fig. 5 [file 44319_2024_271_MOESM7_ESM.zip › Figure 5/Fig. 5J COX2 protein.xlsx]

## Sheet: Sheet1
Fig. 5J COX2 protein
	M0→M0			M1→M0			M1→M1			M1→Mox
COX2 protein	1.20957	0.851299	0.939127	2.51252	2.27145	2.03447	4.17094	3.47662	3.75767	2.06814	1.30302	1.99687
