# Supplementary material for: Eicosapentaenoic acid induces macrophage Mox polarization to prevent diabetic cardiomyopathy
Source: EMBO Rep. 2024 Oct 31;25(12):5507–36. doi: 10.1038/s44319-024-00271-x (PMC11624267; doi:10.1038/s44319-024-00271-x)
Supplement: Supplementary file 7 — Source data Fig. 5 [file 44319_2024_271_MOESM7_ESM.zip › Figure 5/Fig. 5K NOX4 protein.xlsx]

## Sheet: Sheet1
Fig. 5K NOX4 protein
	M0→M0			M1→M0			M1→M1			M1→Mox
NOX4 protein	0.7327	1.16187	1.10543	1.44633	2.37548	1.70928	1.43007	2.31168	1.75237	0.569459	1.00615	0.747991
