# Supplementary material for: Eicosapentaenoic acid induces macrophage Mox polarization to prevent diabetic cardiomyopathy
Source: EMBO Rep. 2024 Oct 31;25(12):5507–36. doi: 10.1038/s44319-024-00271-x (PMC11624267; doi:10.1038/s44319-024-00271-x)
Supplement: Supplementary file 8 — Source data Fig. 6 [file 44319_2024_271_MOESM8_ESM.zip]

Archive with 9 entries (8 files):
- Figure 6/
- Figure 6/Fig. 6A IL-1¦Â&GAPDH.tif
- Figure 6/Fig. 6A IL-6&TUBULIN.tif
- Figure 6/Fig. 6A TNF-¦Á&TUBULIN.tif
- Figure 6/Fig. 6B Il-6 mRNA.xlsx
- Figure 6/Fig. 6C Il-1¦Â mRNA.xlsx
- Figure 6/Fig. 6D IL-6 protein.xlsx
- Figure 6/Fig. 6E IL-1¦Â protein.xlsx
- Figure 6/Fig. 6F TNF-¦Á protein.xlsx
