# Supplementary material for: Eicosapentaenoic acid induces macrophage Mox polarization to prevent diabetic cardiomyopathy
Source: EMBO Rep. 2024 Oct 31;25(12):5507–36. doi: 10.1038/s44319-024-00271-x (PMC11624267; doi:10.1038/s44319-024-00271-x)
Supplement: Supplementary file 8 — Source data Fig. 6 [file 44319_2024_271_MOESM8_ESM.zip › Figure 6/Fig. 6B Il-6 mRNA.xlsx]

## Sheet: Sheet1
Fig. 6B Il-6 mRNA
	LPS+DMSO			LPS+EPA			LPS+EPA+si-NC			LPS+EPA+si-Hmox1
Il-6 mRNA	0.892115	0.962128	1.14576	0.070088	0.064404	0.056106	0.087735	0.080845	0.089145	0.768065	0.650356	0.663101
