# Supplementary material for: Eicosapentaenoic acid induces macrophage Mox polarization to prevent diabetic cardiomyopathy
Source: EMBO Rep. 2024 Oct 31;25(12):5507–36. doi: 10.1038/s44319-024-00271-x (PMC11624267; doi:10.1038/s44319-024-00271-x)
Supplement: Supplementary file 8 — Source data Fig. 6 [file 44319_2024_271_MOESM8_ESM.zip › Figure 6/Fig. 6C Il-1¦Â mRNA.xlsx]

## Sheet: Sheet1
Fig. 6C Il-1β mRNA
	LPS+DMSO			LPS+EPA			LPS+EPA+si-NC			LPS+EPA+si-Hmox1
Il-1β mRNA	0.917311	0.964253	1.11844	0.057213	0.054164	0.050959	0.063526	0.067194	0.052793	0.884837	0.716721	0.661349
