# Supplementary material for: Eicosapentaenoic acid induces macrophage Mox polarization to prevent diabetic cardiomyopathy
Source: EMBO Rep. 2024 Oct 31;25(12):5507–36. doi: 10.1038/s44319-024-00271-x (PMC11624267; doi:10.1038/s44319-024-00271-x)
Supplement: Supplementary file 8 — Source data Fig. 6 [file 44319_2024_271_MOESM8_ESM.zip › Figure 6/Fig. 6D IL-6 protein.xlsx]

## Sheet: Sheet1
Fig. 6D IL-6 protein
	LPS+DMSO			LPS+EPA			LPS+EPA+si-NC			LPS+EPA+si-Hmox1
IL-6 protein	0.967287	1.02322	1.00949	0.281817	0.316009	0.249891	0.268321	0.248426	0.220711	0.896393	0.857468	0.889205
