# Supplementary material for: Eicosapentaenoic acid induces macrophage Mox polarization to prevent diabetic cardiomyopathy
Source: EMBO Rep. 2024 Oct 31;25(12):5507–36. doi: 10.1038/s44319-024-00271-x (PMC11624267; doi:10.1038/s44319-024-00271-x)
Supplement: Supplementary file 8 — Source data Fig. 6 [file 44319_2024_271_MOESM8_ESM.zip › Figure 6/Fig. 6E IL-1¦Â protein.xlsx]

## Sheet: Sheet1
Fig. 6E IL-1β protein
	LPS+DMSO			LPS+EPA			LPS+EPA+si-NC			LPS+EPA+si-Hmox1
IL-1β protein	1.19865	0.909712	0.891635	0.307111	0.274952	0.250503	0.420634	0.271041	0.264742	1.25275	0.977128	0.840597
