# Supplementary material for: Eicosapentaenoic acid induces macrophage Mox polarization to prevent diabetic cardiomyopathy
Source: EMBO Rep. 2024 Oct 31;25(12):5507–36. doi: 10.1038/s44319-024-00271-x (PMC11624267; doi:10.1038/s44319-024-00271-x)
Supplement: Supplementary file 8 — Source data Fig. 6 [file 44319_2024_271_MOESM8_ESM.zip › Figure 6/Fig. 6F TNF-¦Á protein.xlsx]

## Sheet: Sheet1
Fig. 6F TNF-α protein
	LPS+DMSO			LPS+EPA			LPS+EPA+si-NC			LPS+EPA+si-Hmox1
TNF-α protein	1.18185	0.92506	0.893093	0.265951	0.275363	0.199732	0.325448	0.231508	0.271091	0.958223	1.0139	0.942522
