# Supplementary material for: Eicosapentaenoic acid induces macrophage Mox polarization to prevent diabetic cardiomyopathy
Source: EMBO Rep. 2024 Oct 31;25(12):5507–36. doi: 10.1038/s44319-024-00271-x (PMC11624267; doi:10.1038/s44319-024-00271-x)
Supplement: Supplementary file 9 — Source data Fig. 7 [file 44319_2024_271_MOESM9_ESM.zip]

Archive with 38 entries (37 files):
- Figure 7/
- Figure 7/Fig. 7A Hmox1 mRNA.xlsx
- Figure 7/Fig. 7B TrxR1 mRNA.xlsx
- Figure 7/Fig. 7C HO-1 protein.xlsx
- Figure 7/Fig. 7C HO-1&TUBULIN.tif
- Figure 7/Fig. 7D TRXR1 protein.xlsx
- Figure 7/Fig. 7D TRXR1&GAPDH.tif
- Figure 7/Fig. 7E Ctrl-DAPI.tif
- Figure 7/Fig. 7E Ctrl-F480.tif
- Figure 7/Fig. 7E Ctrl-HO-1.tif
- Figure 7/Fig. 7E Ctrl-Merge.tif
- Figure 7/Fig. 7E DM&EPA-DAPI.tif
- Figure 7/Fig. 7E DM&EPA-F480.tif
- Figure 7/Fig. 7E DM&EPA-HO-1.tif
- Figure 7/Fig. 7E DM&EPA-Merge.tif
- Figure 7/Fig. 7E DM-DAPI.tif
- Figure 7/Fig. 7E DM-F480.tif
- Figure 7/Fig. 7E DM-HO-1.tif
- Figure 7/Fig. 7E DM-Merge.tif
- Figure 7/Fig. 7F Ctrl-DAPI.tif
- Figure 7/Fig. 7F Ctrl-F480.tif
- Figure 7/Fig. 7F Ctrl-Merge.tif
- Figure 7/Fig. 7F Ctrl-TRXR1.tif
- Figure 7/Fig. 7F DM&EPA-DAPI.tif
- Figure 7/Fig. 7F DM&EPA-F480.tif
- Figure 7/Fig. 7F DM&EPA-Merge.tif
- Figure 7/Fig. 7F DM&EPA-TRXR1.tif
- Figure 7/Fig. 7F DM-DAPI.tif
- Figure 7/Fig. 7F DM-F480.tif
- Figure 7/Fig. 7F DM-Merge.tif
- Figure 7/Fig. 7F DM-TRXR1.tif
- Figure 7/Fig. 7G F480&HO-1positive area ratio.xlsx
- Figure 7/Fig. 7H F480&TRXR1 positive area ratio.xlsx
- Figure 7/Fig. 7I HO-1&TrxR1&GAPDH.tif
- Figure 7/Fig. 7I Macrophages.tif
- Figure 7/Fig. 7I Monocytes.tif
- Figure 7/Fig. 7J HO-1 protein.xlsx
- Figure 7/Fig. 7K TrxR1 protein.xlsx
