# Supplementary material for: Eicosapentaenoic acid induces macrophage Mox polarization to prevent diabetic cardiomyopathy
Source: EMBO Rep. 2024 Oct 31;25(12):5507–36. doi: 10.1038/s44319-024-00271-x (PMC11624267; doi:10.1038/s44319-024-00271-x)
Supplement: Supplementary file 9 — Source data Fig. 7 [file 44319_2024_271_MOESM9_ESM.zip › Figure 7/Fig. 7A Hmox1 mRNA.xlsx]

## Sheet: Sheet1
Fig. 7A Hmox1 mRNA
	Ctrl					DM					DM/EPA
Hmox1 mRNA	0.816653	0.949743	0.667636	0.850238	1.71573	0.624838	0.788556	0.526218	0.761541	0.357806	0.722014	0.824863	0.532074	0.783579	0.671749
