# Supplementary material for: Eicosapentaenoic acid induces macrophage Mox polarization to prevent diabetic cardiomyopathy
Source: EMBO Rep. 2024 Oct 31;25(12):5507–36. doi: 10.1038/s44319-024-00271-x (PMC11624267; doi:10.1038/s44319-024-00271-x)
Supplement: Supplementary file 9 — Source data Fig. 7 [file 44319_2024_271_MOESM9_ESM.zip › Figure 7/Fig. 7B TrxR1 mRNA.xlsx]

## Sheet: Sheet1
Fig. 7B TrxR1 mRNA
	Ctrl					DM					DM/EPA
TrxR1 mRNA	1.25812	0.457087	1.12701	1.43623	0.721552	0.662227	0.347197	0.474729	0.25993	0.910051	0.196753	0.382709	1.23009	0.254093	0.217619
