# Supplementary material for: Eicosapentaenoic acid induces macrophage Mox polarization to prevent diabetic cardiomyopathy
Source: EMBO Rep. 2024 Oct 31;25(12):5507–36. doi: 10.1038/s44319-024-00271-x (PMC11624267; doi:10.1038/s44319-024-00271-x)
Supplement: Supplementary file 9 — Source data Fig. 7 [file 44319_2024_271_MOESM9_ESM.zip › Figure 7/Fig. 7C HO-1 protein.xlsx]

## Sheet: Sheet1
Fig. 7C HO-1 protein
	Ctrl			DM			DM/EPA
HO-1 protein	0.783567	1.16293	1.05351	0.506316	0.673053	0.473071	0.867815	1.67477	0.952237
