# Supplementary material for: Eicosapentaenoic acid induces macrophage Mox polarization to prevent diabetic cardiomyopathy
Source: EMBO Rep. 2024 Oct 31;25(12):5507–36. doi: 10.1038/s44319-024-00271-x (PMC11624267; doi:10.1038/s44319-024-00271-x)
Supplement: Supplementary file 9 — Source data Fig. 7 [file 44319_2024_271_MOESM9_ESM.zip › Figure 7/Fig. 7D TRXR1 protein.xlsx]

## Sheet: Sheet1
Fig. 7D TrxR1 protein
	Ctrl			DM			DM/EPA
TrxR1 protein	1.45265	0.382548	1.1648	0.805116	0.437749	0.433535	1.36284	1.11284	1.22256
