# Supplementary material for: Eicosapentaenoic acid induces macrophage Mox polarization to prevent diabetic cardiomyopathy
Source: EMBO Rep. 2024 Oct 31;25(12):5507–36. doi: 10.1038/s44319-024-00271-x (PMC11624267; doi:10.1038/s44319-024-00271-x)
Supplement: Supplementary file 9 — Source data Fig. 7 [file 44319_2024_271_MOESM9_ESM.zip › Figure 7/Fig. 7G F480&HO-1positive area ratio.xlsx]

## Sheet: Sheet1
Fig. 7G F4/80&HO-1 positive area ratio
Ctrl	0.810718	1.01482	1.17446
DM	0.312429	0.417332	0.191562
DM/EPA	5.86659	5.44242	7.61003
