# Supplementary material for: Eicosapentaenoic acid induces macrophage Mox polarization to prevent diabetic cardiomyopathy
Source: EMBO Rep. 2024 Oct 31;25(12):5507–36. doi: 10.1038/s44319-024-00271-x (PMC11624267; doi:10.1038/s44319-024-00271-x)
Supplement: Supplementary file 9 — Source data Fig. 7 [file 44319_2024_271_MOESM9_ESM.zip › Figure 7/Fig. 7H F480&TRXR1 positive area ratio.xlsx]

## Sheet: Sheet1
Fig. 7H F4/80&TRXR1 positive area ratio
Ctrl	1.11016	0.720327	1.16951
DM	0.358117	0.14734	0.260914
DM/EPA	12.1289	14.425	6.88608
