# Supplementary material for: Eicosapentaenoic acid induces macrophage Mox polarization to prevent diabetic cardiomyopathy
Source: EMBO Rep. 2024 Oct 31;25(12):5507–36. doi: 10.1038/s44319-024-00271-x (PMC11624267; doi:10.1038/s44319-024-00271-x)
Supplement: Supplementary file 9 — Source data Fig. 7 [file 44319_2024_271_MOESM9_ESM.zip › Figure 7/Fig. 7J HO-1 protein.xlsx]

## Sheet: Sheet1
Fig. 7J HO-1 protein
	Ctrl						ox-PAPC						DMSO						EPA
HO-1 protein	1.0812	0.838982	1.05812	0.576062	1.52265	0.922987	2.09172	2.46838	2.55495	1.84481	1.80368	1.98312	1.68012	0.687838	0.714808	0.636785	1.3703	0.621527	5.20279	5.82899	5.83065	7.10295	5.82613	3.62698
