# Supplementary material for: Eicosapentaenoic acid induces macrophage Mox polarization to prevent diabetic cardiomyopathy
Source: EMBO Rep. 2024 Oct 31;25(12):5507–36. doi: 10.1038/s44319-024-00271-x (PMC11624267; doi:10.1038/s44319-024-00271-x)
Supplement: Supplementary file 9 — Source data Fig. 7 [file 44319_2024_271_MOESM9_ESM.zip › Figure 7/Fig. 7K TrxR1 protein.xlsx]

## Sheet: Sheet1
Fig. 7K TrxR1 protein
	Ctrl						ox-PAPC						DMSO						EPA
TrxR1 protein	0.674215	1.05293	1.06171	0.987066	1.09009	1.13399	2.21427	2.74574	2.62526	2.16982	2.14162	2.12122	0.514466	0.711197	1.24959	1.34061	1.17045	1.10407	2.31955	2.1569	2.28167	2.25562	2.73237	2.57939
