# Supplementary material for: Eicosapentaenoic acid induces macrophage Mox polarization to prevent diabetic cardiomyopathy
Source: EMBO Rep. 2024 Oct 31;25(12):5507–36. doi: 10.1038/s44319-024-00271-x (PMC11624267; doi:10.1038/s44319-024-00271-x)
Supplement: Supplementary file 10 — Source data Fig. 8 [file 44319_2024_271_MOESM10_ESM.zip]

Archive with 8 entries (7 files):
- Figure 8/
- Figure 8/Fig. 8A GPR120 protein.xlsx
- Figure 8/Fig. 8A GPR120&GAPDH.tif
- Figure 8/Fig. 8B GPR120 protein.xlsx
- Figure 8/Fig. 8B GPR120&GAPDH.tif
- Figure 8/Fig. 8C GPR120 protein.xlsx
- Figure 8/Fig. 8C GPR120&HO-1&GAPDH.tif
- Figure 8/Fig. 8D HO-1 protein.xlsx
