# Supplementary material for: Eicosapentaenoic acid induces macrophage Mox polarization to prevent diabetic cardiomyopathy
Source: EMBO Rep. 2024 Oct 31;25(12):5507–36. doi: 10.1038/s44319-024-00271-x (PMC11624267; doi:10.1038/s44319-024-00271-x)
Supplement: Supplementary file 10 — Source data Fig. 8 [file 44319_2024_271_MOESM10_ESM.zip › Figure 8/Fig. 8A GPR120 protein.xlsx]

## Sheet: Sheet1
Fig. 8A GPR120 protein
	Ctrl			LPS			LPS+DMSO			LPS+EPA
GPR120 protein	0.745346	1.17143	1.08322	0.603235	0.800627	0.922413	0.663892	0.970266	0.917244	1.09898	1.33552	1.54762
