# Supplementary material for: Eicosapentaenoic acid induces macrophage Mox polarization to prevent diabetic cardiomyopathy
Source: EMBO Rep. 2024 Oct 31;25(12):5507–36. doi: 10.1038/s44319-024-00271-x (PMC11624267; doi:10.1038/s44319-024-00271-x)
Supplement: Supplementary file 10 — Source data Fig. 8 [file 44319_2024_271_MOESM10_ESM.zip › Figure 8/Fig. 8B GPR120 protein.xlsx]

## Sheet: Sheet1
Fig. 8B GPR120 protein
	LPS+DMSO			LPS+AH7614
GPR120 protein	0.92394	0.884805	1.19126	0.441196	0.546731	0.697966
