# Supplementary material for: Eicosapentaenoic acid induces macrophage Mox polarization to prevent diabetic cardiomyopathy
Source: EMBO Rep. 2024 Oct 31;25(12):5507–36. doi: 10.1038/s44319-024-00271-x (PMC11624267; doi:10.1038/s44319-024-00271-x)
Supplement: Supplementary file 10 — Source data Fig. 8 [file 44319_2024_271_MOESM10_ESM.zip › Figure 8/Fig. 8C GPR120 protein.xlsx]

## Sheet: Sheet1
Fig. 8C GPR120 protein
	LPS+DMSO			LPS+EPA			LPS+AH7614			LPS+AH7614+EPA
GPR120 protein	1.10065	0.967916	0.931432	1.50686	1.39595	1.44842	0.733847	0.550883	0.473633	0.775266	0.957167	0.707151
