# Supplementary material for: Eicosapentaenoic acid induces macrophage Mox polarization to prevent diabetic cardiomyopathy
Source: EMBO Rep. 2024 Oct 31;25(12):5507–36. doi: 10.1038/s44319-024-00271-x (PMC11624267; doi:10.1038/s44319-024-00271-x)
Supplement: Supplementary file 10 — Source data Fig. 8 [file 44319_2024_271_MOESM10_ESM.zip › Figure 8/Fig. 8D HO-1 protein.xlsx]

## Sheet: Sheet1
Fig. 8D HO-1 protein
	LPS+DMSO			LPS+EPA			LPS+AH7614			LPS+AH7614+EPA
HO-1 protein	0.820635	1.01839	1.16097	25.8958	24.0277	23.5634	0.932477	0.737922	0.881127	15.8105	15.2831	15.6178
